# Supplementary material for: A DNA Prime Immuno-Potentiates a Modified Live Vaccine against the Porcine Reproductive and Respiratory Syndrome Virus but Does Not Improve Heterologous Protection
Source: Viruses. 2019 Jun 25;11(6):576. doi: 10.3390/v11060576 (PMC6631340; doi:10.3390/v11060576)
Supplement: Supplementary file 1 [file viruses-11-00576-s001.zip]

Archive with 8 entries (5 files):
- viruses-520231-supplementary/
- viruses-520231-supplementary/Supplementary Figures.pdf
- __MACOSX/
- __MACOSX/viruses-520231-supplementary/
- __MACOSX/viruses-520231-supplementary/._Supplementary Figures.pdf
- viruses-520231-supplementary/Supplementary Table 1.pdf
- __MACOSX/viruses-520231-supplementary/._Supplementary Table 1.pdf
- __MACOSX/._viruses-520231-supplementary
